# Supplementary material for: What is OSFED? The predicament of classifying ‘other’ eating disorders
Source: BJPsych Open. 2021 Aug 12;7(5):e147. doi: 10.1192/bjo.2021.985 (PMC8388009; doi:10.1192/bjo.2021.985)
Supplement: Supplementary file 1 [file S2056472421009856sup001.zip]

Archive with 8 entries (8 files):
- coi_disclosure_Phillipou.pdf
- coi_disclosure_Mancuso.pdf
- coi_disclosure_Jenkins.pdf
- coi_disclosure_Castle.pdf
- Supplementary_Material_3.docx
- Supplementary_Material_2.docx
- Supplementary_Material_1.docx
- Figure_S2.docx
